# Supplementary material for: Comparing Actual and Rounded Serum Creatinine Concentration for Assessing the Accuracy of Vancomycin Dosing in Elderly Patients: A Single-Center Retrospective Study
Source: Healthcare (Basel). 2024 Jun 4;12(11):1144. doi: 10.3390/healthcare12111144 (PMC11171742; doi:10.3390/healthcare12111144)
Supplement: Supplementary file 1 [file healthcare-12-01144-s001.zip]

Archive with 1 entries (1 files):
- healthcare-2986474-supplementary.pdf
